# Supplementary material for: A systematic review of published literature on mosquito control action thresholds across the world
Source: PLoS Negl Trop Dis. 2023 Mar 3;17(3):e0011173. doi: 10.1371/journal.pntd.0011173 (PMC10016652; doi:10.1371/journal.pntd.0011173)
Supplement: S1 Table — (XLSX) [file pntd.0011173.s003.xlsx]

## Sheet: Generated thresholds
Ref. No.	Citation	Type of publication	Continental region	Climatic region	Country	Spatial unit of analysis (study area)	Spatial Implementaion of threshold	Study duration (years)*	Mosquito species	Disease (concerned)	Recorded Data	Self-Sampled Data	Data frequency	Type of threshold	Indication of the threshold	Variables used for action thresholds	Action threshold	Lead time of threshold	Validation of the threshold	Intended use for mosuito control
18	Roiz et al. 2010	Journal article	Europe	Sub-tropical	Italy	Municipalities (2)	Region containing study area)	<2	Ae. albopictus	Not specified	a. Climate data (temperature, rainfall)	a. Mosquito data (BG trap counts)	Weekly	Entomological	Mosquito abundance	Climate data -minimum temperature	Average minimum temperature >13°C	1 week	Not done	Direct - risk assessment to guide mosquito control response and/or effective resource allocation
19	Estallo et al. 2011	Journal article	South America	Sub-tropical	Argentina	Urban area in city	City (containing study area & other regions/provinces in the country)	2-4	Ae. aegypti	Dengue	a. Climate data (temperature, humidity, rainfall)	a. Mosquito data (ovitrap counts)	Weekly	Entomological	Mosquito abundance	Climate data -minimum temperature	9 weeks after the start of increased oviposition activity when average minimum temperature of last 7 days > 12.8°C	Not mentioned	Not done	Direct - initiate mosquito control response
20	Jacups et al. 2011	Journal article	Oceania	Tropical/ sub-tropical	Australia	Territory	Township (6)	>10	Ae. vigilax Cx. annulirostris	Ross River virus	a. Human case data b. Climate data (temperature, humidity, rainfall, tide)	x	Monthly	Epidemiological	Epidemic	Climate data - rainfall	Cumulative monthly mean rainfall > 41-279 mm (varied by township) (corresponding months: December/January) (Epidemiological indication = mean + 1 std dev of monthly cases during 17-yr study period)	1 month	Full data set / model performance - positive	Direct - initiate mosquito control response
21	Carrieri et al. 2012	Journal article	Europe	Sub-tropical	Italy	Towns (4)	Territory	<2	Ae. albopictus	Chikungunya	a. Published model parameter values b. Climate data (temperature)	a. Mosquito data (landing counts, pupal index, and ovitrap counts) b. Citizen surveys	Weekly	Epidemiological	Epidemic	Mosquito data - egg density	Mutated CHICKV: Mean number of eggs/trap/week127.07-43.95 (May-July) Non-mutated CHICKV: Mean number of eggs/trap/week406.89-146.60 (May-July) (Epidemiological indication: R0 > 1; R0=conditions that lead to calculated rate of increase of the disease)	Not mentioned	6 weeks test data (1 outbreak ) / model prediction comparison - positve	Direct - operational target
22	Tsuda et al. 2016	Journal article	Asia	Sub-tropical	Japan	City parks (2)	Study area	<2	Ae. albopictus	Dengue	a. Mosquito data (human bait - sweep net collection) b. Mosquito data (virus detection)	x	One time	Epidemiological	Outbreak	Mosquito - biting density	Park 1: 7.13/man/8 min mean biting density Park 2: 11.43/man/8 min mean biting	Not mentioned	Not done	Direct - operational target
23	Basker and Kolandaswamy 2015	Journal article	Asia	Tropical	India	Districts (3)	Study area	<2	Ae. aegypti	Dengue	a. Human case data b. Mosquito data (Stegomyia indices)	x	Daily	Epidemiological	Outbreak	Mosquito data - Stegomyia indices	a. House Index < 5 b. Breteau Index < 20 (vary based on the topography/type of habitat)	Not mentioned	Full data set / field operation validation - positive	Direct - operational target
24	Chang et al. 2015	Journal article	Asia	Tropical	Taiwan	City	High risk district (1)	5-10	Ae. aegypti Ae. albopictus	Dengue	a. Human case data b.Climate data (rainfall, relative humidity, temperature) c. Mosquito data (Stegomyia indices)	x	Bi-weekly	Epidemiological	Epidemic	Mosquito data - Stegomyia indices	a. Adult Index > 0.97, BI > 1.16 b. Container Index > 1.79, HI > 0.997 (Epidemiological indication: ≥ 1 case per biweek)	a. 2 weeks b. 1 month	Full data set (cross validation)/ model performace - positive	Indirect – risk assessment to guide public health response and/or resource allocation
25	Luo et al. 2020	Journal article	Asia	Sub-tropical	China	Municipality	Study area	5-10	Ae. albopictus	Dengue	a. Human case data	a. Mosquito data (Stegomyia indices)	Monthly	Epidemiological	Transmission/outbreak	Mosquito data - Stegomyia indices	Street level: Outbreaks: a. Breteau Index > 8.1 b. Container Index > 11.7 c. PRE > 0.560 Sporadic cases: To achieve effectiveness: d. Breteau Index > 4.0 e. Container Index > 5.1 f. PRE > 0.483 If limited resources: g. Breteau Index > 4.0 h. Container Index > 5.1 i. PRE > 0.483 (PRE =combination prediction values of logistic regression models) (Epidemiological indication: outbreak ≥ 3 cases in 15…	Not mentioned	Full data set / model performance - Street level-positive	Direct - risk assessment to guide mosquito control response and/or effective resource allocation
26	Basker et al. 2016	Journal article	Asia	Tropical	India	Municipality	Study area	<2	Ae. aegypti Ae. albopictus	Dengue	a. Human case data	a. Mosquito data (Stegomyia indices)	Not mentioned	Epidemiological	Outbreak	Mosquito data - Stegomyia indices	a. House Index < 4 b. Breteau Index < 5 (Epidemiological Indication: blocks with deaths, >5 cases, 3-5 cases, 2 cases and a death, 1 case)	Not mentioned	Not done	Direct - operational target
27	Gu et al. 2016	Journal article	Asia	Sub-tropical	China	City	Study area	5-10	Ae. albopictus	Dengue	a. Human case data b. Climate data (temperature, rainfall, relative humidity, air pressure, wind speed, sunshine duration)	x	Daily	Epidemiological	Transmission	Climate data -average temperature, relative humidity sunshine duration wind speed	a. Average temperature > 20°C b. Relative humidity > 90% c. Light rain (0-33mm) d. Long sunshine (>9 hrs) e. High wind speed (0-2 m/s)	2 months for temperature (discuss effects at different lag times and for different variables)	Full data set / model performance - positive	Direct - risk assessment to guide mosquito control response and/or effective resource allocation
28	Barrera et al. 2017	Journal article	North America	Tropical	United States (Puerto Rico)	Neighborhoods (4) on main island	Country	< 2	Ae. aegypti	Chikungunya	a. Climate data (temperature, rainfall, relative humidity)	a. Mosquito data (AGO trap counts and virus detection)	Weekly	Epidemiological	Transmission	Mosquito data - trap counts	Ae. aegypti females > 3/trap/week	Not mentioned	Not done	Direct - operational target
29	Lin et al. 2017	Journal article	Asia	Tropical/sub-tropical	Taiwan	Country	Study area	>10	Cx. triteaiorhynchus	Japenese encephalitis	a. Human case data b. Climate data (temperature, relative humidity, vapor pressure, precipitation, daylight hours)	x	Monthly	Epidemiological	Transmission	Climate data - temperature, relative humidity	a. Temperature > 22°C b. Relative humidity > 70%–74% (apply interventions before early summer)	Not mentioned	Not done	Indirect – initiate public health* response
30	Liu et al. 2017	Journal article	Asia	Tropical	China	City	Province (containing study area	>10	Ae. albopictus	Dengue	a. Human case data b. Climate data (temperature, diurnal temperature range, rainfall, relative humidity) c. Mosquito data (Stegomyia indices)	x	Monthly	Epidemiological	Transmission	Mosquito data - Stegomyia indices	Breteau Index >16.57	3 months	Not done	Indirect – risk assessment to guide public health* response and/or resource allocation
31	Manica et al. 2017	Journal article	Europe	Sub-tropical	Italy	1-hectare study sites (2) in a city	Study area	<2	Ae. albopictus	Chikungunya	a. Climate data (temperature, rainfall, wind speed) b. published model parameter values	a. Mosquito data (ovitrap counts)	Daily	Epidemiological	Transmission	Mosquito data - egg density	CHIKV: Mean number of eggs/ovitrap/day > 3-20 (varied by month-June to October) 28, 20, 20, 3, 12 and 79 eggs/day are collected between June and November, respectively)	Not mentioned	Full data set/ model performance - positive (CHIKV), negative (DENV, ZIKAV)	Direct - initiate mosquito control response
32	Smith et al. 2017	Journal article	Oceania	Tropical	Solomon Islands	Main island	Region (1) of the island	>10	An. farauti	Malaria	a. Human case data b. Climate data (rainfall, sea level, southern oscillation index) c. Demographics	x	Monthly	Epidemiological	Transmission	Climate data -rainfall	October-December rainfall: Below normal: >550mm Normal: 350mm < X < 550mm Above normal: <350mm	October-December to predict January-June	Full data set (cross validation)/ model performace -neutral	Indirect – risk assessment to guide public health response and/or resource allocation
33	Xiang et al. 2017	Journal article	Asia	Sub-tropical	China	City	Study area	5-10	Ae. albopictus	Dengue	a. Human case data b. Climate data (temperature, rainfall, relative humidity, sunshine duration, wind velocity)	x	Daily	Epidemiological	Transmission	Climate data -maximum temperature, minimum temperature	a. Maximum temperature = 21.6 °C - 32.9°C b. Minimum temperature = 11.2 °C - 23.7 °C	a. 32 days b. 39 days	Not done	Indirect – initiate public health response
34	Iguchi et al. 2018	Journal article	Asia	Tropical	Philippines	Region	Study area	3-5	Ae. aegypti	Dengue	a. Human case data b. Climate data (temperature, rainfall, dew point)	x	Weekly	Epidemiological	Transmission	Climate data -rainfall	a. Rainfall = 20-40 mm b. Average temperature > 26°C c. Dew point > 25.3 °C	Not mentioned	Not done	Direct - risk assessment to guide mosquito control response and/or effective resource allocation
35	Udayanga et al. 2018	Journal article	Asia	Tropical	Sri Lanka	Sub areas (4) in a district	District (containig study areas)	5-10	Ae. aegypti Ae. albopictus	Dengue	a. Human case data b. Mosquito data (Stegomyia indices)	a. Mosquito data (Stegomyia indices)	Monthly	Epidemiological	Transmission	Mosquito data - Stegomyia indices	Low risk: a. Breteau Index_Ae. aegypti >1.77 b. Premise Index >6.75 Risk: c. Breteau Index_Ae. aegypti > 3.23 d. Premise Index >9.43 Moderate risk: e. Breteau Index_Ae. aegypti > 4.47 f. Premise Index >12.82	1 and 2 months	Not done	Direct - risk assessment to guide mosquito control response and/or effective resource allocation
36	Aryaprema and Xue 2019	Journal article	Asia	Tropical	Sri Lanka	District (1)	Study area	2-4	Ae. aegypti Ae. albopictus	Dengue	a. Human case data	a. Mosquito data (Stegomyia indices)	Monthly	Epidemiological	Outbreak	Mosquito data - Stegomyia indices	a. Combined Breteau Index (for both species) > 13.5 b. Breteau Index_Ae. albopictus >11.35 c. Breteau Index_Ae. aegypti > 2.45 (Epidemiological indication: monthly cases > 25; monthly cases > 1000)	1 month	2 years test data/ model performance - positive	Direct - initiate mosquito control response
37	Lingala et al. 2019	Journal article	Asia	Tropical	India	Districts (21)	District (21) and climate region (4)	2-4	Not mentioned	Malaria	a. Human case data b. Climate data (rainfall, temperature, relative humidity)	x	Monthly	Epidemiological	Outbreak	Climate data -rainfall	Mean rainfall in previous consecutive months = 70 -600 mm (varied by district) (Epidemiological indication: ≥3 cases in month)	1, 2, or 3 months (varied by climate region and district)	Not done	Indirect – risk assessment to guide public health* response and/or resource allocation
38	Ong et al. 2019	Journal article	Asia	Tropical	Singapore	Residential grids (213) on main island	Country	>10	Ae. aegypti	Dengue	a. Human case data b. Mosquito data (Stegomyia indices)	x	Yearly	Epidemiological	Transmission	Mosquito data - presence of larvae	Low risk: Breeding percentage < 20% Moderate risk: Breeding percentage 20-40% High risk: Breeding percentage > 40%	Not mentioned	Full data set / model performance - positive	Direct - risk assessment to guide mosquito control response and/or effective resource allocation
39	Akter et al. 2020	Journal article	Oceania	Tropical/sub-tropical	Australia	State (1)	Climate zone (3)	5-10	Ae. aegypti	Dengue	a. Human case data b. Climate data (rainfall, temperature) c. Spatial data (climate zones)	x	Monthly	Epidemiological	Transmission	Climate data -minimum temperature, maximum temperature, average temperature	Tropical zone: a. Monthly mean emperature > 27°C b. Monthly rainfall 1.7mm Sub tropical zone: c. Monthly minimum temperature > 22°C Grassland zone: d. Maximum temperature > 38°C	a. 2 months b. 1 month c. 1 months d. 5 months	Not done	Indirect – risk assessment to guide public health response and/or resource allocation
40	Cavany et al. 2020	Journal article	South America	Tropical	Peru	City	Study area	>10	Ae. aegypti	Dengue	a. Published model parameter values	x	Not mentioned	Epidemiological	Outbreak	Human cases	Best strategies: TIRS: Adaptive threshold: a. Weekly cases > 1 std dev + 5 year ave cases in corresponding week Yearly threshold: b. Once yearly: September ULV: Adaptive threshold: c. Monthly cases > 1 std dev + 5 year ave cases in corresponding month Yearly threshold: d. Once yearly: September e. Twice yearly; September and November	Not mentioned	Full data set / model performance - positive	Direct - initiate mosquito control response
41	Udayanga et al. 2020	Journal article	Asia	Tropical	Sri Lanka	Sub areas (10) & (5) per district (2)	District (2)	5-10	Ae. aegypti Ae. albopictus	Dengue	a. Human case data b. Mosquito data (Stegomyia indices)	a. Mosquito data (Stegomyia indices)	Monthly	Epidemiological	Epidemic	Mosquito data - Stegomyia indices	District 1: Low risk: a. 2.9 ≤ Breteau Index_Ae. aegypti < 3.8 b. 5.5 ≤ House Index < 8.9 Moderate risk: c. 3.8 ≤ Breteau Index_Ae. aegypti < 5 d. 8.9 ≤ House Index < 11.9 High risk: e. Breteau Index_Ae. aegypti ≥ 5/5.3 f. House Index ≥ 11.9/11.8 District 2: Low risk: g. 2.9 ≤ Breteau Index_Ae. aegypti < 4.2 h. 6.9 ≤ House Index < 9.1 Moderate risk: i. 4.2 ≤ Breteau Index_Ae. aegypti < 5.3 j. 9.1…	2 months	Full data set / model performance - positive	Direct - risk assessment to guide mosquito control response and/or effective resource allocation
42	Tran et al. 2020	Journal article	Asia	Tropical	Taiwan	Country	Region (1) Country (1)	5-10	Ae. aegypti	Dengue	a. Human case data b. Mosquito data (Stegomyia indices) c. Climate data (temperature, rainfall, relative humidity)	x	Weekly	Epidemiological	Transmission	Climate data -average temperature	a. Average temperature > 27.21°C (country) b. Average temperature > 27.27°C and 30.17 (southern region)	4 weeks	Not done	Direct - risk assessment to guide mosquito control response and/or effective resource allocation
43	Adak and Jana 2021	Journal article	Asia	Tropical	India	Districts (3)	Study area	<2	Ae. aegypti	Dengue	a. Published model parameter values b. Mosquito data (Stegomyia indices)	x	Not mentioned	Epidemiological	Transmission	Mosquito data - Stegomyia indices	a. Container Index < 2.5 b. House Index < 5–10 c. Breteau Index < 12	Not mentioned	1 year test data/ model simulation - positive	Direct - risk assessment to guide mosquito control response and/or effective resource allocation
44	Ong et al. 2021	Journal Article	Asia	Tropical	Singapore	City-state	Study area	<2	Ae. aegypti Ae. albopictus	Dengue	a. Human case data b. Mosquito data (gravid trap counts)	x	Weekly	Epidemiological	Transmission	Mosquito data - trap counts	a. Low: GIaeg < 0.05 b. Moderate: 0.05 ≤ GIaeg < 0.10 c. High: 0.10 ≤ GIaeg < 0.17 d. very high: GIaeg ≥ 0.17 (GIaeg=Ae. aegypti trap rate)	4 weeks	Not done	Direct - risk assessment to guide mosquito control response and/or effective resource allocation
45	Wang et al. 2011	Journal article	North America	Temperate	Canada	Region	Study area	5 - 10	Cx. pipiens Cx. restuans	West Nile virus	a. Mosquito data (light trap counts) b. Climate data (rainfall, temperature)	x	Daily	Entomological	Mosquito abundance	Climate data - temperature (degree days), rainfall	a. Mean degree days > 9°C over last 11 days > 11.6°C b. Mean rainfall over last 35 days >2.2 mm	a. 11 days (moving average) b. 35 days (moving average)	Full data set (cross-validation) & 1 year test data / model performance - positive	Direct - initiate mosquito control response
46	Abdelrazec and Gumel 2016	Journal article	North America	Temperate	Canada	Region	Study area	3-5	Cx pipiens Cx restuans	West Nile virus	a. Mosquito data (light trap counts) b. climate (rainfall, temperature) c. published model parameter values	x	Weekly	Entomological	Mosquito abundance	Climate data -temperature, Rainfall	Between July and August: a. Average temperature 20–25°C b. rainfall 15-35 mm	Not mentioned	5 year test data/ model simulation with field data - positive	Direct - initiate mosquito control response
47	Osório et al. 2020	Journal article	Europe	Temperate	Portugal	Municipality	Region	2-4	Ae. albopictus	Not specified	x	a. Mosquito data (BG trap counts, Ovitrap counts, and arbovirus screening) b. Climate data (temperature)	Weekly	Entomological	Mosquito abundance	Climate data -minimum temperature	Average minimum temoerature > 13°C (start control in April)	Not mentioned	Not done	Direct - risk assessment to guide mosquito control response and/or effective resource allocation
