# Supplementary material for: A systematic review of published literature on mosquito control action thresholds across the world
Source: PLoS Negl Trop Dis. 2023 Mar 3;17(3):e0011173. doi: 10.1371/journal.pntd.0011173 (PMC10016652; doi:10.1371/journal.pntd.0011173)
Supplement: S2 Table — (XLSX) [file pntd.0011173.s004.xlsx]

## Sheet: Generated-models
Ref No.	Citation	Type of publication	Continental region	Climatic region	Country	Spatial unit of analysis (study area)	Spatial Implementaion of threshold	Study duration (years)	Mosquito species	Disease name	Recorded Data	Self-Sampled Data	Data frequency	Type of threshold	Indication of the threshold	Variables input into the model (sampled/recorded only, no extra regressive terms)	Action threshold	Lead time of threshold	Validation of the threshold	Intended use for mosuito control
48	Lysyk 2010	Journal article	North America	Temperate	Canada	Cattle facilities (8) in region	Region (1)	2-4	Cs. inornata Cx. tarsalis Ae. dorsalis Ae. vexans Ae. campestris	Not specified	Climate data (temperature, rainfall)	Mosquito data (light trap counts)	Weekly	Entomological	Mosquito abundance	a. Temperature (average) b. Degree days (total) c. Rainfall (total)	model-estimated females per trap night > X (X = mean abundance at which 50% traps are positive ; 0.39-0.44; varied by species)	Not mentioned	3 years / model performance / positive	Direct - risk assessment to guide mosquito control response and/or effective resource allocation
49	Castro et al. 2017	Journal article	North America	Sub-tropical	United States (Texas)	State	State	>10	Ae. aegypti	Zika	a. Human case data b. Demographic data (population, census data) c. Socioeconomic (census data) c. Published model parameter values	x	Daily	Epidemiological	Epidemic	a. Human cases b. Temperature (average) c. Environmental d. Socioeconomic e. Behavioral f. Published parameters e. GDP	Model-estimated probability of epidemic > Y % (Y = model binary threshold; to be determined by local policy makers)	Not mentioned	Not done	Indirect – initiate public health response
50	Foley and Pecor 2017	Journal article	North America	Temperate Tropical sub-tropical	United States (Military facilities) Guam Puerto Rico	US military facilities (733)	US military facilities (733)	<2	Ae. albopictus Ae. aegypti	Zika	a. Published spatial models (virus/vector habitat suitability) b. Published model parameters (virus/vector temperature suitability) c. Spatial data (facilities) d. Climate data(temperature) e. Forecast climate data (temperature)	x	Monthly	Epidemiological	Transmission	a. (Forecast) temperature (average maximum) b. Geographic location	Habitat suitabilty model score; Low risk: 0-X, preconditions (temperature/habitat) do not exist for transmission High risk: > X , preconditions (temperature/habitat) suitable for transmission	≤ 9 months (using cited forecast resources)	Not done	Direct - risk assessment to guide mosquito control response and/or effective resource allocation
51	Lowe et al. 2018	Journal article	North America	Tropical	Barbados	Island-country	Island-country	>10	Ae. aegypti	Dengue	a. Human case data b. Climate data(temperature, rainfall, standard precipitation index) c. Demographic data (population)	x	Monthly	Epidemiological	Outbreak	a. Temperature (average minimum) b. Standard Precipitation Index c. Temporal random effetcs	Model-estimated probability of exceeding X cases ≥ Y %: (X = Epidemiological indication (EI); 75th percent of case distribution averaged across same month in training data) (Y = model binary threshold; 30%)	1-3 months (using cited forecast resources)	Full data set (cross validation) / model performance / positive	Indirect - risk assessment to guide public health response and/or effective resource allocation
52	Lowe et al. 2011	Journal Article	South America	Tropical	Brazil	Country	region (1)	5-10	Ae. aegypti	Dengue	a. Human case data b. Climate data (rainfall, temperature, Nino 3.4 index)	x	Monthly	Epidemiological	Epidemic	a. Temperature (average) b. Rainfall (average) c. Nino 3.4 Index d. Human cases f. Population e. Altitude f. Biome zone e. Month	Model-estimated probability of exceeding X cases ≥ Y % (X = Epidemiological indication (EI); mean plus one standard deviation of cases in previous seven years) (Y = alert threshold to be determined by local policy makers)	5 months (using cited forecast resources)	Full data set / model performace / positive	Direct - risk assessment to guide mosquito control response and/or effective resource allocation
53	Lowe et al. 2013	Journal article	South America	Tropical	Brazil	Microgregions (160) in region	Region (1)	5-10	Ae. aegypti	Dengue	a. Human case data b. Climate data (rainfall, temperature, Nino 3.4) c. Demographic data (population) d. Cartographic (altitude)	x	Monthly	Epidemiological	Epidemic	a. Temperature (average ) b. Rainfall (average rate) c. Oceanic Nino Index d. Human cases f. Population e. Altitude f. Spatial random effects g. Temporal random effetcs	Model-estimated probability of exceeding X cases ≥ Y %: (X = Epidemiological indication (EI); taken from MoH guidelines) Low risk: X < 100 cases/10,000 inhabitants Medium risk: X = 100-300 cases/10,000 inhabitants High risk: X > 300 cases/10,000 inhabitants (Y = model binary threshold; to be determined by local policy makers)	4 months (using cited forecast resources)	2 years / model performance / positive	Direct - risk assessment to guide mosquito control response and/or effective resource allocation
54	Lowe et al. 2014	Journal article	South America	Tropical	Brazil	Country	Country	>10	Ae. aegypti	Dengue	a. Human case data b. Climate data (temperature, rainfall) c. Forecast climate data (temperpature, rainfall) d. Demographic data (poulation, census data) e. Cartographic data (altitude)	x	Monthly	Epidemiological	Epidemic	a. Temperature anomaly (total) b. Rainfall anomaly (total) c. Human cases d. Population e. Altitude f. Biome g. Spatial random effects h. Temporal random effetcs	Model-estimated probability of exceeding X cases = Y %: (X = Epidemiological indication (EI); taken from MoH guidelines) Low risk: X < 100 cases/10,000 inhabitants Medium risk: X = 100-300 cases/10,000 inhabitants High risk: X > 300 cases/10,000 inhabitants (Y = model binary thresholds to upgrade risk level) if Y of low risk < 32% --> med risk if Y of high risk > 18% --> high risk	3 months (using cited forecast resources)	Full data set (cross validation) / model performance / positive	Direct - risk assessment to guide mosquito control response and/or effective resource allocation
55	Marques-Toledo et al. 2019	Journal article	South America	Tropical	Brazil	City	Temperate regions with risk of dengue introduction	5-10	Ae. aegypti	Dengue	a. Human case data b. Climate data (rainfall, temperature, relative humidity) c. Mosquito data (Stegomyia indices, MosquiTRAP counts) d. Tweets	Mosquito data (virus testing)	Weekly	Epidemiological	Transmission	a. i. Imported human cases ii. Tweets iii. Mosquito mosquito infestation index (IMFA) b. i. Imported human cases ii. Infected mosquitoes iii. Tweets iv. Temperature (maximum)	Model-estimated probability of exceeding X cases ≥ Y %: (X = Epidemiological indication (EI); number of cases in the transition between pre-epidemic and epidemic periods) a. Dengue initiation: (X ≥ 1 case locally aqcuired disease) Low risk: Y < 0.2 Medium risk: 0.2 < Y < 0.6 High risk: 0.6 < Y b. Dengue propogation: (X ≥ 5 cases locally acquired disease) Low risk: Y < 0.2 Medium risk: 0.2 < Y < 0…	a. 3 weeks b. 4 weeks	10 months / model performance / positive	Direct - risk assessment to guide mosquito control response and/or effective resource allocation
56	Hii et al. 2012	Journal article	Asia	Tropical	Singapore	City-state	City-state	>10	Ae. albopictus Ae. aegypti	Dengue	a. Human case data b. Climate data (rainfall, temperature)	x	Weekly	Epidemiological	Outbreak	a. Rainfall (total) b. Temperature (average) c. Human cases	Model-estimated number of weekly cases > X (X = Epidemiological indication (EI); value computed by MoH annually)	16 weeks	2 years / model performance / positive	Direct - risk assessment to guide mosquito control response and/or effective resource allocation
57	Zhang et al. 2016	Journal article	Asia	Sub-tropical	China	City 1 & city 2	City 2	>10	Ae. albopictus	Dengue	a. Human case data b. Climate data (temperature, rainfall) c. Demographic data (population)	x	Weekly	Epidemiological	Epidemic	a. Human cases in city 1 b. Temperature (average minimum) c. Rainfall (total) d. Relative humidity (average)	Model-estimated number of cases ≥ X cases (X = Epidemiological indication (EI); 1, 2, 3 cases; unknown rationale)	a. 5 weeks (moving average) b. 6 weeks c. 7 weeks d. 15 weeks	Full data set (cross validation) & 1 year / model performance / positive	Direct - risk assessment to guide mosquito control response and/or effective resource allocation
58	Hettiarachchige et al. 2018	Journal article	Asia	Tropical Sub-tropical	Taiwan	Main island	Main island	<2	Ae. aegypti	Dengue	a.Mosquito data (larva counts) b. Climate data (temperature, rainfall, relative humidity) c. Environmental data (terrain height)	x	Weekly	Epidemiological	Transmission	a. i. Temperature (maximum) ii. Rainfall (maximum) iii.Terrain height iv. Relative humidity (average) b. i. Temperature (maximum) ii. Rainfall (maximum) iii. Terrain height iv. Relative humidity (average)	a. Presence Model-estimated probability of positivity for X larva ≥ Y %: (X ≥ 1 larva)( Y = 0.179 ) b. Quantity Model-estimated percentage of larva positive locations in district ≥ Y %: Risk: Y = 21%	7 days	3 months / model performance / positive	Direct - risk assessment to guide mosquito control response and/or effective resource allocation
59	Ong et al. 2018	Journal article	Asia	Tropical	Singapore	City-state	City-state	5-10	Ae. aegypti Ae. albopictus	Dengue	a. Human case data b. Demographic data (population) c. Mosquito data (Breeding Percentage-BP) d. Environmental data (Normalized Difference Vegetation Index-NDVI, connectivity index, residential area coverage)	x	Yearly	Epidemiological	Transmission	a. Human cases (previous year) b. Population c. Normalized Difference Vegetation Index (NDVI) d. Connectivity index e. Residential area coverage f. Mosquito Breeding Percentage-BP (previous year)	(X = predicted percentile rank of case count) Risk 1 (low): X = 0-25% Risk 2: X = 25-50% Risk 3: X = 50-75% Risk 4 (high): X = 75-100%	Not mentioned	3 years / model performance / positive	Direct - risk assessment to guide mosquito control response and/or effective resource allocation
60	Benedum 2019	Thesis/Dissertation	South America North America Asia	Tropical	Peru Puerto Rico Singapore	City (2) and city-state (1)	City (3)	>10	Ae. albopictus Ae. aegypti	Dengue	a. Human case data b. Demographic data (population) c. Climate data(termperature, humidity, rainfall) d. Travelinformation (airplane passengers)	x	Weekly	Epidemiological	Outbreak	(combination varied by city) a. Human cases b. Rainfall (peak daily, total ) c. Temperature (average minimum) d. Air travel passengers e. Population f. Periodicity/temporal variation	Model-estimated case count > X (X = Epidemiological indication (EI); 1.5 standard devations above mean weekly reported cases in training data set)	12 weeks	4 years / model performance / positive	Direct - risk assessment to guide mosquito control response and/or effective resource allocation
																				.
