# Supplementary material for: A systematic review of published literature on mosquito control action thresholds across the world
Source: PLoS Negl Trop Dis. 2023 Mar 3;17(3):e0011173. doi: 10.1371/journal.pntd.0011173 (PMC10016652; doi:10.1371/journal.pntd.0011173)
Supplement: S3 Table — (XLSX) [file pntd.0011173.s005.xlsx]

## Sheet: Mentioned thresholds
Ref No.	Citation	Type of publication	Mosquito species	Disease	Type of threshold/s	Indication of the threshold/s	Variables used for action threshold/s	Action threshold	Continental region of the mentioned threshold/s	Country (State) of origin of the mentioned threshold/s	Climatic region of the mentioned threshold/s	Geographic implementation of mentioned threshold	Use of mentioned threshold in the study
61	Sanchez et al. 2010	Journal article	Ae. aegypti	Dengue	Epidemiological	Epidemic	Mosquito data - Stegomyia indices	BImax ≥4 (BImax=maximum house block level Breteau Index in a neighbourhood )	North America	Cuba	Tropical	Cuba	Direct-initiate mosquito control/Field validation
62	Carney et al. 2011	Journal article	Not mentioned	West Nile virus	Epidemiological	Transmission	Numer of dead birds	High risk: p value of DYCAST procedure < 0.1 (DYCAST=Dynamic Continuous-Area Space-Time)	North America	United States (New York)	Temperate	United States (California)	Direct-initiate mosquito control/Field validation
63	Kwan et al. 2012	Journal article	Cx. pipiens quinquefasciatus	West Nile virus	Epidemiological	Transmission	a. Special index using several variables b. Human cases c. Mosquito data - vector index	CMVRA risk rating: a. Low risk: < 2.6 Medium risk: 2.6 -4.0 High risk: > 4.1 (CMVRA= California Mosquito-Borne Virus Surveillance and Response plan Assessment) b. High risk: ≈ 0.10 Knox test significance threshold of the DYCAST system (DYCAST=Dynamic Continuous-Area Space-Time) c. Vector index > 0	a.b. North America c. Not mentioned	a. United States (California) b. United States (New York) c. Not mentioned	Temperate	United States (California)	Direct- risk assessment/Field validation and comparison of three methods
64	MacCormack-Gelles et al. 2020	Journal article	Ae. aegypti	Dengue	Epidemiological	Outbreak	Mosquito data - Stegomyia indices	No risk: House Index (HI) < 1% Alert: 1% ≤ HI ≤ 3.9% High risk: HI > 3.9%	South America	Brazil	Tropical	Brazil	Direct risk assessment/Field validation
65	Lowe et al. 2016	Journal article	Not mentioned	Dengue	Epidemiological	Transmission	Human cases	Low risk: < 100 cases/ 100,000 residents Medium risk: 100-300 cases/ 100,000 residents High risk: >300 cases/100,000 residents	South America	Brazil	Tropical	Brazil	Indirect – risk assessment to guide public health response and/or resource allocation/Field validation
66	Azil et al. 2010	Journal article	Ae. aegypti	Not mentioned	Entomological	Mosquito abundance	Mosquito data - trap counts	Five female Ae. aegypti per week per trap for three consecutive weeks (arbitrarily derived threshold)	Oceania	Australia	Temperate	Australia	Direct - initiate mosquito control
67	Steffler et al. 2011	Journal article	Ae. aegypti	Dengue	Epidemiological	Transmission	Mosquito data - trap counts	a. Risk free: IMFAt < 0.2 Alert: 0.2 <IMFAt < 0.4 Risk: 0.4 < IMFAt (IMFAt=Temporal mean infestation index of Aedes aegypti females) b. Alert: House Index > 1%	South America	Brazil	Tropical	Brazil	Direct - risk assessment
68	Fonseca et al. 2013	Journal article	Ae. albopictus	Not mentioned	Entomological	Mosquito abundance	Mosquito data - trap counts	Weekly mean Ae. albopictus (male + female) ≥ 5 in trap	North America	United States (Minnesota)	Temperate	United States (Minnesota)	Direct-operational target
69	Ibarra et al. 2013	Journal article	Ae. aegypti	Dengue	Epidemiological	Transmission	Mosquito data-pupal index	>0.26 to 1.05 pupae/person	Asia	Indonesia	Tropical	Ecuador	Direct - initiate mosquito control
70	Unlu et al. 2013	Journal article	Ae. albopictus	Not mentioned	Entomological	Mosquito abundance	Mosquito data - trap counts	≥ 5 mean Ae. albopictus (male + female)	North America	United States (New Jersey)	Temperate	United States (New Jersey)	Direct - operational target
71	Weeraratne et al. 2013	Journal article	Ae. aegypti Ae. albopictus	Dengue	Epidemiological	Epidemic	Mosquito data - Stegomyia indices	a. Breteau Index (BI) > 5 Container Index (CI) > 3 House Index (HI) > 4 b. High risk level 4 of Ovitrap Index (OI)	a. For global use b. Asia	a. Not specified b. Hong-Kong	Tropical	Sri Lanka	Direct - risk assessment
72	Harbison et al. 2014	Journal article	Culex pipiens	Not mentioned	Entomological	Mosquito abundance	Mosquito data - presence of larvae	≥12 juveniles in dip sample	North America	United States (Illinois)	Temperate	United States (Illinois)	Direct - initiate mosquito control
73	Flacio et al. 2015	Journal article	Ae. albopictus	Dengue Chikungunya	Epidemiological	Transmission	Mosquito data - egg density	> 200 eggs/ovitrap	Europe	Switzerland	Temperate	Italy	Direct - risk assessment
74	Harbison et al. 2015	Journal article	Culex pipiens	West Nile virus	Entomological	Mosquito abundance	Mosquito data - presence of larvae	≥ 12 larvae per dip	North America	United States (Illinois)	Temperate	US-Chicago	Direct-operational target
75	Ocampo et al. 2014	Journal article	Ae. aegypti	Dengue	Epidemiological	Transmission	Mosquito data - pupal index	Pupae per person index > 0.5 to 1.5 pupae/person (based on ambient temperature and seroprevalence)	South America	Trinidad	Tropical	Brazil	Direct - risk assessment
76	Mohiddin et al. 2015	Journal article	Ae. albopictus Ae. aegypti	Dengue	Epidemiological	Transmission	Mosquito data -presence of eggs	Normal routine activities: Ovitrap Index < 10% Source reduction: Ovitrap ndexI ≥ 10% Space spraying: Ovitrap Index ≥ 30% (for problematic areas Ovitrap Index ≥ 15%)	Asia	Malaysia	Tropical	Malaysia	Direct - risk assessment
77	Sun et al. 2018	Journal article	Ae. albopictus	Dengue	Epidemiological	Epidemic	Mosquito data - Stegomyia indices	a. Low risk: 5 ≤ Breteau Index (BI) < 10 Medium risk: 10 ≤ BI < 20 High risk: BI ≥ 20 b. BI > 10 (different risk levels were identified with BI > 10 along with different case numbers)	Asia	China	Tropical	China	Direct - risk assessment
78	Unlu et al. 2016	Journal article	Ae. albopictus	Not mentioned	Entomological	Mosquito abundance	Mosquito data - trap counts	Nightly trap counts > 5 Ae. albopictus (male or female)	North America	United States (New York)	Temperate	United States (New York)	Direct - initiate mosquito control
79	Agha et al. 2017	Journal article	a. Ae. aegypti b. Ae. bromeliae	a. Dengue b. Yellow Fever	Epidemiological	Transmission	Mosquito data - Stegomyia indices	a. Dengue: Low risk: House Index (HI) < 0.1% Medium risk: HI 0.1% – 5% High risk: HI > 5% b. Yellow fewer: Low risk: HI < 4% Medium risk: HI 4%-35% High risk: HI > 35%	a. Americas b. For global use	Not specified	Not specified	Kenya	Direct - risk assessment
80	Barrera et al. 2018	Journal article	Ae. aegypti	Zika	Entomological	Mosquito abundance	Mosquito data - trap counts	<3 females per AGO trap per week	North America	Puerto Rico	Tropical	Puerto Rico	Direct - operational target
81	Felix et al. 2018	Journal article	Ae. aegypti	Chikungunya Zika	Epidemiological	Transmission	Mosquito data - trap counts	a. >3 mosquitoes per trap-week in sentinel AGOs b. < 0.2 mean male Aedes index over the 3 previous weeks in MosquiTraps c. < 0.5 mosquitoes per sticky ovitrap per week	a. North America b. South America c. Oceania	a. Puerto Rico b. Brazil c. Australia	Mixed	Puerto Rico	Direct - risk assessment
82	Rahim et al. 2018	Journal article	Ae. aegypti Ae. albopictus	Dengue	Epidemiological	Epidemic	Mosquito data - Stegomyia indices	Container Index (CI) > 3 House Index (HI) > 4 Breteau Index (BI) > 5	Asia	Malaysia	Tropical	Sri Lanka	Direct - risk assessment
83	Barrera et al. 2019	Journal article	Ae. aegypti	Chikungunya	Epidemiological	Mosquito abundance	Mosquito data - trap counts	<3 females per surveillance AGO trap per week	North America	Puerto Rico	Tropical	Puerto Rico	Direct - risk assessment
84	Fofana et al. 2019	Journal article	Ae. aegypti	Dengue	Epidemiological	Epidemic	Mosquito data - Stegomyia indices	High risk: WHO density scale > 4-9	For Global use	Not specified	Not specified	Ivory Coast	Direct-operational target
85	Gao et al. 2019	Journal article	Ae. albopictus	Not mentioned	Entomological	Mosquito abundance	Mosquito data - presence of eggs	Mosquito Oviposition Index > 5	Asia	China	Tropical	China	Direct - operational target
86	Williams et al. 2019	Journal article	Ae. albopictus	Not mentioned	Entomological	Mosquito abundance	Mosquito data - trap counts	Nightly trap counts > 5 Ae. albopictus (male or female)	North America	United States (New Jersey)	Temperate	United States (New Jersey)	Direct - operational target
87	Bajwala et al. 2020	Journal article	Ae. aegypti	Dengue	Epidemiological	Transmission	Mosquito data - Stegomyia indices	Low risk: House Index (HI) < 1% Breteau Index (BI) < 5% High risk: HI > 10%, BI > 50%	Asia	India	Tropical	India	Direct - risk assessment
88	Leal et al. 2020	Journal article	Ae. aegypti	Dengue Zika	Epidemiological	Epidemic	Mosquito data - Stegomyia indices	a. Breteau Index (BI) > 1 b. BImax>4 (BImax=maximum house block level Breteau Index in a neighbourhood )	North America	Cuba	Tropical	Cabo Verde	Direct - risk assessment
89	Liu et al. 2020	Journal article	Ae. albopictus	Dengue	Epidemiological	Transmission	a. Mosquito data - Stegomyia indices b. Mosquito data - trap counts	a. Breteu Index (BI) < 5 b. Human Double Net trap density (HDN) < 2	Asia	China	Tropical	China	Direct - risk assessment
90	Sim et al. 2020	Journal article	Ae. aegypti Ae. albopictus	Dengue	Epidemiological	Transmission	Human cases	≥ 2 reported infections fall within a 150-meter radius and with illness onset dates within a 14-day period of each other	Asia	Singapore	Tropical	Singapore	Direct - initiate mosquito control
91	Wilson-Bahun et al. 2020	Journal article	Ae. aegypti Ae. albopictus	Dengue Yellow fever	Epidemiological	Transmission	Mosquito data - Stegomyia indices	a. Yellow Fever: Low risk: House Index (HI) < 4% Breteau Index (BI) < 5 Container Index (CI) < 3% High risk: HI > 3, BI > 50, CI > 20% b. Dengue: Low risk: HI < 0.1% Medium risk: HI 0.1–5% High risk: HI > 5%	a. For global use b. America	a. Not specified b. America	Not specified	Republic of Congo	Direct - risk assessment
92	Alarcón-Elbal et al. 2021	Journal article	Ae. aegypti	Zika	Epidemiological/entomological	a. Mosquito abundance b. Transmission	a. Mosquito data - presence of larvae b. Mosquito data - larval indices	a. Breeding percentage (BP) > 20% b. House Index (HI) > 5% Breteau Index (BI) >5% Container Index (CI) > 3% c. BI > 4	a. Asia b. America	a.Singapore b. America	Tropical	Dominican Republic	Direct - risk assessment
93	Mohd Amierul Fikri et al. 2021	Journal article	Ae. aegypti Ae. albopictus	Dengue	Epidemiological	Transmission	Mosquito data - presence of eggs	High risk: Ovitrap Index (OI) >10%	Asia	Malaysia	Tropical	Malaysia	Direct - risk assessment
94	Gutu et al. 2021	Journal article	Ae. aegypti Ae. africanus	Dengue	Epidemiological	Transmission	Mosquito data - Stegomyia indices	a. At risk: 5 < Breteau Index (BI) < 10 Outbreak: 10 < BI < 20 Regional epidemic: BI ≥ 20 b. BI ≥ 4	a. Asia b. North America	a. China b. Cuba	Tropical	Ethiopia	Direct - risk assessment
95	Tezzo et al. 2021	Journal article	Ae. aegypti Ae. albopictus	Dengue Chikungunya Zika	Epidemiological	Transmission	a. & c. Mosquito data - Stegomyia indices b. Mosquito data - pupal index	Breteau Index (BI) > 5	a. For global use b. South America	a. Not specified b. Trinidad	Tropical	Democratic Republic of Congo	Direct-operational target
96	Wilke et al. 2021	Journal article	Not mentioned	Not mentioned	Entomological	Mosquito abundance	Mosquito data - trap counts	> 10 mosquitoes (not Aedes specific) per trap night	North America	United States (Florida)	Sub-tropical	United States (Florida)	Direct-operational target
97	California Department of Public Health 2015	Program guidelines	Culex quinquefasciatus Culex tarsalis	West Nile virus	Epidemiological	Epidemic	Special index using several variables	Risk rating: Normal season: 1-2.5 Early season: 2.6-4 Epidemic: 4.1-5	North America	United States (California)	Sub-tropical	United States (California)	Direct - risk assessment
98	National Vector Borne Disease Control Program 2016	Program guidelines	Ae. aegypti	Dengue	Epidemiological	Transmission	Mosquito data - Stegomyia indices	Low risk: House Index (HI) < 1% Breteau Index (BI) < 5% High risk: HI > 10%, BI > 50%	Asia	India	Tropical	India	Direct - risk assessment
99	Navy and Marine Corps 2016	Program guidelines	Ae. aegypti Ae. albopictus	Dengue Chikungunya	Entomological	Mosquito abundance	Mosquito data - trap counts	a. ≥ 5 Ae. aegypti and/or Ae. albopictus mosquitoes (males + females) per trap b. Low risk: Breteau Index (BI) < 5 Moderate risk: 5 < BI < 10 Significant: 11 < BI < 49 Critical: BI > 50	North America	United States (Virginia)-for US Navy and Marine Corps installations worldwide	Temperate	For United Stats Navy and Marine Corps installations worldwide	Direct - operational target/risk assessment
100	Warchot and Whelan 2011	Technical reports	a. Aedes vigilax b. Aedes notoscriptus c. Culex annulirostris	Ross River Virus Barmaf Forest virus Murray Valley encephalitis virus	Entomological	Mosquito abundance	Mosquito data - trap counts	a. Aedes vigilax: 50 mosquitoes/trap night- buffer between the breeding sites and residential area 20 mosquitoes/trap night -residential area b. Aedes notocriptus: 30 mosqiuitoes/trap night c. Culex annulirostris (600 mosquitoes/trap night)	Oceania	Australia	Temperate	Australia	Direct-operational target/s
101	Northern Territory Government, Department of Health 2015	Technical reports	Anopheles	Malaria	Epidemiological	Transmission	Mosquito data - trap counts	> 10 Anopheles species mosquitoes trap catch in a bushland nearby to residents	Oceania	Australia	Temperate	Australia	Direct-operational target
102	Bellini et al. 2020	Technical reports	Ae. albopictus	Dengue chikungunya zika	Epidemiological	Epidemic	Human cases	Single human case - treat 100-meter radius around area of greatest time spent Cluster human case (>2 cases) - treat 300 meter radius around from area of most peripheral cases	Europe	Italy	Temperate	Italy	Direct-initiate mosquito control
103	Krueger et al. 2015	Conference proceedings	Cx. quinquefasciatus	West Nile virus	Epidemiological	Epidemic	Mosquito data - trap counts	Mosquito infection rate = 5	North America	United States (California)	Temperate	United States (California)	Direct - risk assessment
104	Cummings et al. 2016	Conference proceedings	Cx. quinquefasciatus	West Nile virus	Epidemiological	Epidemic	Mosquito data - trap counts	Mosquito infection rate = 5	North America	United States (California)	Temperate	United States (California)	Direct-initiate mosquito control
